# Supplementary material for: Comparative Cytogenetic Mapping and Telomere Analysis Provide Evolutionary Predictions for Devil Facial Tumour 2
Source: Genes (Basel). 2020 Apr 28;11(5):480. doi: 10.3390/genes11050480 (PMC7290341; doi:10.3390/genes11050480)
Supplement: Supplementary file 1 [file genes-11-00480-s001.zip]

Archive with 7 entries (6 files):
- Revised Supplementary figure 1.docx
- __MACOSX/
- __MACOSX/._Revised Supplementary figure 1.docx
- DFT2 Supplementary figure 2.docx
- __MACOSX/._DFT2 Supplementary figure 2.docx
- DFT2 Table S1 .xlsx
- __MACOSX/._DFT2 Table S1 .xlsx
