# Supplementary material for: Comparative Cytogenetic Mapping and Telomere Analysis Provide Evolutionary Predictions for Devil Facial Tumour 2
Source: Genes (Basel). 2020 Apr 28;11(5):480. doi: 10.3390/genes11050480 (PMC7290341; doi:10.3390/genes11050480)
Supplement: Supplementary file 1 [file genes-11-00480-s001.zip › DFT2 Table S1 .xlsx]

## Sheet: BAC clones
				Detected loss/gain
BAC	Gene	Ensembl ID	Sequence Scaffold	Sequence	FISH	Reference for Devil Chr Location	40bp probe sequence
Chromosme 1*
65K9	WDR48	ENSSHAG00000009717	Chr2_supercontig_000000485	CN2	CN2	Deakin et al, 2012
48E3	NINJ1	ENSSHAG00000010489	Chr2_supercontig_000000461			Deakin et al, 2012
139F5	RAMP3	ENSSHAG00000013313	Chr2_supercontig_000000473			Deakin et al, 2012
135H17	HEATRTB2 (MROH2B)	ENSSHAG00000012840	Chr2_supercontig_000000153			Deakin et al, 2012
46D22	RPS6	ENSSHAG00000005486	Chr2_supercontig_000000330			Deakin et al, 2012
5K18	LFNG	ENSSHAG00000012405	Chr2_supercontig_000000227			Deakin et al, 2012
169P15	QPRT	ENSSHAG00000005789	Chr2_supercontig_000000366			Deakin et al, 2012
48B7	DMRT1	ENSSHAG00000006920	Chr2_supercontig_000000376			Deakin et al, 2012
313H3	DROSHA	ENSSHAG00000015198	Chr2_supercontig_000000091			Taylor et al, 2017
2L10	PHF20L	ENSSHAG00000012913	Chr2_supercontig_000000255			Deakin et al, 2012
290M1	SPIRE1	ENSSHAG00000008474	Chr2_supercontig_000000177			Taylor et al, 2017
193P17	NWD1	ENSSHAG00000001246	Chr2_supercontig_000000299			Deakin et al, 2012
186C20	NCLN	ENSSHAG00000007494	Chr2_supercontig_000000295			Deakin et al, 2012
132L23	OSBP2	ENSSHAG00000007016	Chr2_supercontig_000000568	Not detected	Gain	Deakin et al, 2012
Chromosome 2*
202H23	ADRA1A	ENSSHAG00000005644	Chr1_supercontig_000000381	Gain	Gain	Deakin et al, 2012
82M13	R3HCC1	ENSSHAG00000017149	Chr1_supercontig_000000382	Gain	Gain	Deakin et al, 2012
206L2	ADAM7	ENSSHAG00000011334	Chr1_supercontig_000000382	Gain	Gain		GGACCTTGTAGCCCCAAACTACAGCGAAACACATTATTCC
249M22	WWOX	ENSSHAG00000015229	Chr1_supercontig_000000337	Gain	Gain	Deakin et al, 2012
163B23	CBFA2T3	ENSSHAG00000010129	Chr1_supercontig_000000356	Gain	Gain	Deakin et al, 2012
10I3	FSHR	ENSSHAG00000004494	Chr1_supercontig_000000126			Deakin et al, 2012
IH6	PABPN1	ENSSHAG00000014841	Chr1_supercontig_000000084			Deakin et al, 2012
200O7	BAZ1A	ENSSHAG00000002729	Chr1_supercontig_000000152			Deakin et al, 2012
204F2	SGCD	ENSSHAG00000012936	Chr1_supercontig_000000197				TGGGAAACTTGAGAATCACAGAAAAAGGTCTAAGGTTAGA
193A17	NR5A1	ENSSHAG00000016609	Chr1_supercontig_000000225				TGCGGAGACAAGGTGTCCGGATACCACTATGGGCTGCTCA
194K5	NOL10	ENSSHAG00000001111	Chr1_supercontig_000000274				GTTTTGGGTCCTGCTCCTAGATGGTGTTCATTCTTAGACA
7M20	ASB7	ENSSHAG00000005887	Chr1_supercontig_000000069			Deakin et al, 2012
308O15	ZSCAN2	ENSSHAG00000015790	Chr1_supercontig_000000054				TCTCTCAGCAGACTGAGGGAACTCTGTCAGCGCTGGTTAA
198P8	NEO1	ENSSHAG00000017306	Chr1_supercontig_000000011				TATTTTGTCGTGGAACCAGTGGATACCCTTTCAGTTCGAG
203C14	PTPN9	ENSSHAG00000004211	Chr1_supercontig_000000013			Deakin et al, 2012
152G19	TCERG1	ENSSHAG00000009179	Chr1_supercontig_000000191	CN0	CN1	Deakin et al, 2012
Chromosome 3
93M16	DCUN1D1	ENSSHAG00000015925	Chr3_supercontig_000000383			Deakin et al, 2012
120H14	PCDH8	ENSSHAG00000017609	Chr3_supercontig_000000363			Deakin et al, 2012
265B15	MCF2L	ENSSHAG00000017277	Chr3_supercontig_000000320			Deakin et al, 2012
39F20	ROBO2	ENSSHAG00000000799	Chr3_supercontig_000000542,			Deakin et al, 2012
2M6	ALCAM	ENSSHAG00000014892	Chr3_supercontig_000000038			Deakin et al, 2012
35O3	SPG20 (SPART)	ENSSHAG00000013973	Chr3_supercontig_000000098			Deakin et al, 2012
140D15	TTC21B	ENSSHAG00000012002	Chr3_supercontig_000000109			Deakin et al, 2012
52G21	TECTA	ENSSHAG00000016516	Chr3_supercontig_000000134			Deakin et al, 2012
93D2	MAP3K15	ENSSHAG00000014925	Chr3_supercontig_000000036			Deakin et al, 2012
115F8	BACE1	ENSSHAG00000010636	Chr3_supercontig_000000136			Deakin et al, 2012
313D4	KLH1	ENSSHAG00000009888	Chr3_supercontig_000000345			Deakin et al, 2012
Chromosome 4
145K23			Chr4_supercontig_000000632			Deakin et al, 2012
203B10	HNF1B	ENSSHAG00000005052	Chr4_supercontig_000000279			Deakin et al, 2012
149A10	SOST	ENSSHAG00000006845	Chr4_supercontig_000000104			Deakin et al, 2012
127N14	MXRA7	ENSSHAG00000000847				Deakin et al, 2012
214P5	RUNX2	ENSSHAG00000009950	Chr4_supercontig_000000169			Deakin et al, 2012
188F1	ST6GALNAC5	ENSSHAG00000005763	Chr4_supercontig_000000578			Deakin et al, 2012
Chromosome 5
121B15	EVX1	ENSSHAG00000016439	Chr5_supercontig_000000170				AGAGCAGGAAGGACATGGTGATGTTTCTTGAAGGAGGGCA
77A7	PRPH	ENSSHAG00000005303	Chr5_supercontig_000000022	CN2	CN2		CACTTATCAGGCCTTCGAACTAGCTCCAGCTCCACATCAT
75K1	FGL2	ENSSHAG00000017104	Chr5_supercontig_000000100	CN1	CN1		TTTCATAATGCCGGGGCAGTGGAAGACAAAGCAAAGGCAA
74D16	ADARB2	ENSSHAG00000015652	Chr5_supercontig_000000136	CN1	CN1		AGAGGAGGTACTTCCAGCATCAAGAGGAAAAGACCCCTAG
Chromosome 6
111B13	PDE5A	ENSSHAG00000009344	Chr6_supercontig_000000010			Deakin et al, 2012
132C1	RAPGEF2	ENSSHAG00000008902	Chr6_supercontig_000000086			Deakin et al, 2012
17E9	SLC1A2	ENSSHAG00000003454	Chr6_supercontig_000000166			Deakin et al, 2012
250K21	ENS8670	ENSSHAG00000008670	Chr6_supercontig_000000240			Deakin et al, 2012			1409
Chromosome X
120E4	G6PD	ENSSHAG00000002307	Chrx_supercontig_000000084			Deakin et al, 2012
65J13	PLP1	ENSSHAG00000012886	Chrx_supercontig_000000055			Deakin et al, 2012
*Chromosomes have been arranged in order according Deakin et al (2012) and Taylor et al (2017) published karyotypes which differs from the order in the genome assembly in the order of chromosomes 1 and 2.
Deakin, J.E.; Bender, H.S.; Pearse, A.M.; Rens, W.; O'Brien, P.C.M.; Ferguson-Smith, M.A.; Cheng, Y.Y.; Morris, K.; Taylor, R.; Stuart, A., et al. Genomic restructuring in the Tasmanian devil facial tumour: chromosome painting and gene mapping provide clues to evolution of a transmissible tumour. PLoS Genet. 2012, 8, 16, doi:10.1371/journal.pgen.1002483.
Taylor, R.L.; Zhang, Y.R.; Schoning, J.P.; Deakin, J.E. Identification of candidate genes for devil facial tumour disease tumourigenesis. Scientific Reports 2017, 7, 12, doi:10.1038/s41598-017-08908-9.

## Sheet: BAC end sequences
BAC	Sequence	Supercontig	Start
206L2 For	GAATTCAATCTCCATCTTTAAAGCAAGAGGGAACCAAAGCCCAGAGAACAAAAGAACATTCCCAACAGGGAAATGAGATCCTGGACTTGCGTCCTGGATGGACCTATGTGTGCTGTAAATTTTTCTTCCATTTTGTAGTCTAAGTGACAAACAGGCAGGAGGCTAATCGCAGGTGAGTGTGAGTTTGATCAAGTGTTGAGATTATGACATCAGACAAGAACATTTATTTTGTGTAAAGGAAGATGGGAAGAGGTGTTAAGGGACTCAGGTCTCTGTGACTAAGTGGTCTGAGTGAGTGATTTCTCCAGTTCTTCAAAGGAGCTAACCTAGGAGGGTGGACAGCTCCTTCAATGATGTTCCAGCTGGGATCTGGGCTGTAATCATTGAACTTGTTCTTCT…	Chr1_supercontig_000000382	805114
206L2 Rev	GAATTCCAAGATCATTCATTTATTCATTTGTTCATTCATCCTTCTACTCATTCATCAATCCACTCAAAAAGCATTTCCTAAATGCTTCTTATGTACCAGACCCCGTGTTACACTTTGAAGATAAAAACATAAAAATCAAACTCTGCTTGTCCTAAAGTAACTTACTTCTTTTGGGGTTGGGGTGGGGC	Chr1_supercontig_000000382	953751
204F2 For	GAATTCTGTCAAACATTTACAGAACAATTAATTGCAATATTATGTAAACTATTTGGGAAATAAGTAAAGAAGGAGTTCTGCTATATTCCTTCTATGAGATATATATGGTACTGATTCATAAACCAGGAACAGAAACAAAACAGAGAAAGAAAATTATAGATCAATCCTAATAAATATTGATTGAAATATTGTCCTAATAAATATTGATGTAAAAATTTAAATAAAACATTAACAAAGAGATTACAGCAACTTATTAGCAGGATAATATAATATGACCAAATACTTTTTATACCAGAAATACAGTAATGGTTCAATATCAGGAAAACAATTACCATGATGAAGCATTCCTTAAATAATAAGCAATATCTATCTAAAACCAAGAGCAAGCATTATTTGTAA…	Chr1_supercontig_000000197	1205215
204F2 Rev	GAATTCTAAGTGAAATTGCTCTGGAGGGAAAAATTGGAAGGAGAATAGTTTAGAAAAGTAAAAAATCTTACCCAAGTAATGGTCATCTAAAAATTCAAACAGCTTCATAAAGAAATAAGAAATATCAGCACAAAGCCAAATAATTGGGGGAAAATAGAAAATGTAAGGTAGCTATCAAAAATAATTGATTTGGAAAACAAGCCAAAGAGAGAGAATTTTAAAATCATCAGAGTCCCAGAAAATAGAACAAAACAAATATTGGTTACTATATATATATATATATATATATATATATATATATATATATACACTATATTGTAGTAATCATGAATAAATACTTTCTAGATTTATTAGGGCCAGAGAAGAATGTGAAAATAGAAAGAATCCAAGAATCTTCTC…	Chr1_supercontig_000000197	1312939
193A17 For	GAATTCAAACCCAGGACCCCTGACTCCCAAACCAGTGAGTGTACTAACTACTCTGCTACTCAGTTGTCTCATATCATAACATTAGCATATTAAATTAGACTGTCTCCATAGTCCCTTTCAGTTCAAATGGACTATGTTCTAGCATTGTATCTCCTAACATTCTGTGTTCTCATATCCCTTCCAGTAATAACAATCTCTGTTCTAAAGGTCTCTTCCAGTGCTAACATTTACTGCTCTAAAGTGTCATTCACCGTTAATATTTCTTCTGTTAAAATAGTCCATATTCTAAGATCCTATCCACTCTAGCATTCTACAGTCTATGTTTAAACATCTGTTTTTAAAGCTCCTTTCCAGACCTAACATTGTATTCTTTGTTCTAGCAGTTAAATGTTTTAAGAT…	Chr1_supercontig_000000225	2193392
193Z17 Rev	GAATTCAATATATGCATATATATTTATATAATTATCTTGCTGCACAAGAACAATCAAATCAAACCAGAAAAAATGAGAAAGAAAATAAAATGCATACAAATAACAATAAAAAGAGTGAAAATGCTATGTTGTGATCCACACTCAGTTCCCACAGTCCTCTCTCTGGGTATAGATGGCTCTCTTCATCACTGAACAATTCGAACTGGTTTGAATCATCTCATTGTTGAAGAGAGCCATGTTAGTAGAACATTTCTTATCTACTTAACACAATAAAATGGTTTTTTATAGTAAGAGACAGAATTCATTAATGACGTATTGGGCCTTGTGCTGGGTTTCAGGCAAAGAAGGAAACAGGCCTTGTCTACAAGGACCTTATTTCCTGAGATGAAAAACAACATG…	Chr1_supercontig_000000225	2339928
194K5 For	GAATTCCTGGTCAGGAAAGGGGTTGAACTAGCTGATCTCTAAAATTTTTCTAACTCTTGAGTTTCTGTGATTCAGTGTCAGTTTTGTAAGCTGTGGCTTTTCCATATAGCTATGGCTACTAAGCTTTGGAGCCTGGACACTCATCCTATCCTAGCAAAAAGATCTTGCACAAAATATCAGATGCTGCTAGTTATCTCTGCCAGTTCACCTTCAGAATGTTGAGCATTATTAAAGGCTTTCAGCTCTGGGTGCATATGTAAGATTCAATGCCTAAAAGAATTTTCCCCATGAAGTATTTGATAATCAGCCTTATTACTTCTAATGGGAGTTCAGTAACTCCTGCCCTTGATCTGGGGCAACTGCTACTATGGAACCAACATTAAGTGTGTACCTGGGAAA…	Chr1_supercontig_000000274	625167
194K5 Rev	GGTCCATCAGAATTGATCATCATATAGTATCGTTGTTGAAGTATATAATGATCTCTTGGCCCTGCTCGTTTCACTCAGCATCCGTTTGTGTAAGCCTCTCCAGGCCTTTCTGAAATCATCCTGCTGGTCATGTCTTACAGAACAATAATATTCTATAACATTCATATACCATAATTTATTCAGCCATTCTCCAATTGATGGGCATCCACTCAGTTTCCAGTTTCTGGCCACTACAAAGAGGGCTACCACAAACATTCATGTACATACAGGTCCCTTTTCCTTCTTTATGATCTCTTTGGGATATAAGCCAGCAGTAACACTGCTGGATCAAAGGGTACGCACAGTTTGATAACTTTTTGAACACAGTTCCAAATTGCTCTCCAGAATGGTTGGATGTAT…	Chr1_supercontig_000000274	473595
308O15 For	GAATTCAAAATGAGGACATTGAAATGTGTTGAAATGAGGACATTGGAAAGGTACATGTTGAATATGAGCAGACTGTAATATATAACAAATAAGAAATTTGAAGAATTATAATAAAGGATATCATTAAGGATATGTATCATTAGAAAAAAAAAGATGGATTGGTTAGATTGATTCTTTAGGGAAAATGGGGAATAATAGATAGATTAG	Chr1_supercontig_000000054	1793721
308O15 Rev	GAATTCTGATATTAAGAAGCACCAAGGTAATTCTGAAAATGTGAAATATTTACCTCACCAGGATAGAACAATCTTGGAAAGTTAAGGTTGAAGCATTATTAGTACTATATAATGACTGATCAGTTGTTACACTTAGAAAAATTTCACTTAGTTTCTGACCCTTCCTTGAATCCTGGGTATGTAGGTACACCAACTTAACAGAACCATTTCCTGTCTAAACCTTTTTATCCTGGCTTAGTGCATACCCATACCCAAAGACCCTCAAGAATCAAGAAAATTAAGAATAAAATATGAAACTGTCCCTATCACAAAACTGTATAGATTGAGAACTGTATAATACTTAACTAAATTATTCTGCCCAGACCAATTATTTAATTTCCCAGGCATTCTAGGTTTCCC…	Chr1_supercontig_000000054	1938114
198P8 For	GAATTCATTCTCTTTCTAAAAAATAATATTTATTAATATCTTTTGATTTCACCATTTCCAGATATGTTTCTCCCCTTCTCTTCCCAGATTCCCATTCCTCGCAACAGTCTAGAGAAAGAAATACAGCAAAATTAGCCAGTTATGTATGGAGGCTGACAATATATGTAATAGTCCTGAAGAAAAAGTGGGGGGACAGTATTTCTCACTCACTATGCACAAGGTCCTTTTCTGGTTGGGCATCTTTCCAACATCATTCTTTATACTCCTGCTCCTGAGTCATTCCTCATTGGTAATATGTGGCTACCTGCCCACGCCCATCAGCAACATTAATCCTAAACTCTTAAGATATGTTAGTCTCCATAGTATAGCTTTACAAAAATTGTGATTTTTAAAGGATAG…	Chr1_supercontig_000000011	2407752
198P8 Rev	GAATTCTTTCAACAGTTTCTTTTCCTTTGAATCAGAAAATATTTTTTACCAAAAAGAACTCTCAGAAAGGTGAACTTGGGTTTATAATTTTAAAATAAGATTTTTCTACCACATCCAAAATCCATTAGAATACTCTTTCCTGAAAGTTTGTAAAGTACCCCCCCCAAAAAAAAACCCTATTCCCCAAAAGTAAATATTTCTGAGGCATGCATACCATTTTCCTTACCTTCCAAAGGAATAAGAATTAGAAGCCACTTTAAAACCTCTAAAAGGGACTATTTCAAATTCTTATTCTCTATGGTTAACGATGCCTTGAATGAATTCTCACAACAGCTTGAACATTTTGAACAACTCTGAACCCAAAGTTGATGCCCCACTGACTATTTCTAAGAATTAATT…	Chr1_supercontig_000000011	2537450
77A7 For	GAATTCATACAAGGCAAGTACTCACAAGGTGGTCAAGAGAAAACAATACAAGGACATTCTCAAGGTCTCTTAAGAATTTTAGAGTTGATTGCATAACATGGGAGACGCTGGGACAGGATTGACCAACATGGTGTCCCCTCAGCAGACAAGGTGCTGTGTTCTGTGAGCAAAACAGAATTAAATTAGCTCCTAAGAAACTTTCATACGGTCACAAGAAGTCCAACTCAATAAAAATGCTAGCTGGATAATACAATCAATCAAGTCAAACATTTATCAAGCACCTACCTTGGAAGAACAAAGAAAGGCAAAAACAAACAAACAAACAAAACCAATTCTTGCCCTCTAGAAGTTCATGGCCTAACGTACAAATAAGACATCTAAATGTGTTTAGACAAGGAT…	Chr5_supercontig_000000022	132126
77A7 Rev	GAATTCCTGTGTTTTCTAACAAAAGTCCCTTAATCAGGGAATGTTTTGTCATCTCTCCCTCTTTAGGGATATCTAAGAGAAGGATAAGGTTCTATAGAATCAGGGCAATCCAAGACTTATGACAAAATGGGGCACTCTACCTCTATTCCTAAGGATTCTTCCTTAGGCAGTCTCTTAAAAAAGAGGTAAATTCGGCTTAAAAGACTTCAAAACTAAAAAGCCCAAAACAGCACTGCAGAATATTGTTTAAATTTGCTAGAGGAAAATCAAACTCCTTCCTTCCTGCTCCTCTAGGGACACATGATCCTTTCTCTGCACCCCTATGCAGTCCTTATCAGGAGGCTTCTGAATCTCTTCCAGAACAGGACGTTATGTCCCACAATATTTCTTTAACTCTAT…	Chr5_supercontig_000000022	273147
75K1 For	GAATTCTCTTTCTTTTGGTGCATTATATTCATTTTGGTACTTTAGAAGTTGTTCTCTCATCTTGGAGACCTCAGAGCCCTTTCCAACTGGAAATGTCTGAACAATCTCCAGGCGTTGCTGTAGTTGTTCTATATCCACGGTAAATTTTTTGGCATCCTGCAGTAGTTGGAGCTCAGACTCTTGGCTGCTATATTTATATATAAAAAAAGAGATGTACTGTTAAAAAGGGCTTGCTCCCAAATAGCTGGACCAGAGTGGGAAGAAATCTATGTCCACATCCATGCCTTTCCCCCTTGGCTTTCTAACTCTTTATCTGGTAGTTCTCTATCAAGCCCAGAGCTACCTCACTCTTGCTGGCATCACTGCACCTAGTGATCAACTATTCTGATTTAGGTTAT	Chr5_supercontig_000000100	2474022
75K1 Rev	GAATTCTAGTTTCCTGAACACTTTTTTCTGACCCACAGTTTTTGTACCAGTGTTCTTAATTTGTTGTCTAACTGATCTGGTCTTACTTTTTTCTTTTCTGCTGCTGAATAACCCTCCAGATCCAGCTCACTAACTGTGGATGTGTGTTGGAATCTTTACAAAGTGTTAAGACACTGGAGTTAATTTAATCTTAGAAAGAGTTATTTTGGGCCAGAACTTGAAACAAGGTACTAAGTAGAACTGACTGAACAATGCTTGTGTTCACACCTTTAGAGAGCTCATAAGCATCTAAGTACTCAATGGATTTCACATGTGTAGGGCTTAGTCCGAATTCACACCTTCCTTATGGCCAGAGAGCACTCTGGGAGATAACCCAGAATCCCTCTCCCTCCAGAAGGC…	Chr5_supercontig_000000100	2600632
74D16 For	GAATTCACTTGACTAATACGTTGTCTTTTTTAATTTCACCAATCCCTGTAAAATGGGAAAAGATTTGGGGGAGGAGAGAAGGAAGAAAGGATTAATAGATGACTG	Chr5_supercontig_000000136	2107271
74D16 Rev	GAATTCACTTGAAACACACATTGTCCAAAAAAAATGTGGTAGGCTAGTAATATATGAAAAACAAAGGATAACAGATGGACAGGCTGCGTATTGCCCTGGTGCCCAAGACAGGTTAATAAATATAGCGAAGAAGGCCTCTAGAATTTTATAGATCCTCTTGGAAGATCCATTTTAAAAATCATTGAAAAAATATTTAGAAAAGCAAGTTCCACATGTAGGGAAGGAGAAAATAAATTAGGAAATATAGGTGATATAAAAACAAAATATATCAACTTAACTTAAAAATGACATATTATTTTCTTCAAAGATGTTAGATCCACATGATAACATATATTAAGTTCTTTGTATATTTGGAAGCATCATATAAATGTCAGACATACTGCTTTTGCATGTAGGAGC…	Chr5_supercontig_000000136	1954254
Sequencing for 121B15 BAC ends failed.
